# Supplementary material for: Cefiderocol susceptibility of Achromobacter spp.: study of an accurately identified collection of 230 strains
Source: Ann Clin Microbiol Antimicrob. 2024 Jun 17;23:54. doi: 10.1186/s12941-024-00709-z (PMC11184864; doi:10.1186/s12941-024-00709-z)
Supplement: Supplementary file 1 — Supplementary Material 1. Additional Table. Achromobacter spp. isolates of this study and results of antimicrobial susceptibility testing. [file 12941_2024_709_MOESM1_ESM.xlsx]

## Sheet: Supplementary table 1
Additional Table. Achromobacter spp. isolates of this study and results of antimicrobial susceptibility testing.
Strain designation	Date of collection	Country	Center	Patient NCF / CF	Sample	Species	nrdA allele	FDC MIC (mg/L)	SXT IZD (mm)	TZP IZD (mm)	MEM IZD (mm)
5764	2012	Denmark	Aarhus	CF	Sputum	A. insuavis	48	2	36	36	16
3665	2010	Denmark	Aarhus	CF	Sputum	A. insuavis	50	≤0.015	38	35	39
1036	2012	Denmark	Aarhus	CF	Sputum	A. insuavis	257	≤0.015	39	37	>40
4951	2012	Denmark	Aarhus	CF	Sputum	A. ruhlandii	158	0.06	>40	32	36
8663	2011	Denmark	Aarhus	CF	Sputum	A. xylosoxidans	36	≤0.015	>40	28	27
399	2018	France	Alès	NCF	Blood culture	A. aegrifaciens	74	≤0.015	35	38	>40
1013411758	2021	France	Alès	NCF	Blood culture	A. xylosoxidans	121	≤0.015	40	19	6
ACH-32	2021	France	Antibes	NCF	Bronchoalveolar fluid lavage	A. xylosoxidans	36	≤0.015	39	38	31
ACH-33	2020	France	Antibes	NCF	Skin wound and pus	A. xylosoxidans	126	≤0.015	34	40	33
ACH-31	2020	France	Antibes	NCF	Blood culture	New species 1	243	≤0.015	>40	38	32
ACH-119	2022	France	Blois	NCF	NS	A. xylosoxidans	125	≤0.015	40	35	29
ACH-111	2021	France	Bourgoin-Jallieu	NCF	NS	A. xylosoxidans	42	≤0.015	33	34	29
ACH-113	2021	France	Bourgoin-Jallieu	NCF	NS	A. xylosoxidans	36	≤0.015	40	40	34
ACH-42	NS	France	Cahors	NCF	Endobronchial aspirate	A. insuavis	45	≤0.015	>40	39	35
ACH-40	NS	France	Cahors	NCF	Blood culture	A. xylosoxidans	36	≤0.015	>40	37	12
ACH-47	NS	France	Cahors	NCF	Skin and soft tissue biopsy	A. xylosoxidans	41	≤0.015	18	36	21
ACH-46	NS	France	Cahors	NCF	Blood culture	A. xylosoxidans	40	≤0.015	35	34	32
ACH-41	NS	France	Cahors	NCF	Endobronchial aspirate	A. xylosoxidans	125	≤0.015	36	37	34
ACH-43	NS	France	Cahors	NCF	Sputum	A. xylosoxidans	37	≤0.015	38	36	35
ACH-45	NS	France	Cahors	NCF	Implantable device	A. xylosoxidans	40	≤0.015	34	37	35
ACH-50	2021	France	Cayenne	NCF	Skin wound and pus	A. dolens	91	≤0.015	33	33	32
ACH-53	2021	France	Cayenne	NCF	Endobronchial aspirate	A. ruhlandii	114	≤0.015	37	32	30
ACH-49	2021	France	Cayenne	NCF	Blood culture	A. ruhlandii	22	≤0.015	39	35	35
ACH-54	2021	France	Cayenne	NCF	Bronchoalveolar fluid lavage	A. xylosoxidans	36	≤0.015	36	31	28
ACH-52	2021	France	Cayenne	NCF	Skin wound and pus	A. xylosoxidans	36	≤0.015	39	35	28
ACH-51	2021	France	Cayenne	NCF	Ear-nose-throat sample	A. xylosoxidans	36	≤0.015	>40	35	29
ACH-56	2022	France	Cayenne	NCF	Sputum	A. xylosoxidans	40	≤0.015	36	33	30
ACH-55	2022	France	Cayenne	NCF	Endobronchial aspirate	A. xylosoxidans	41	≤0.015	40	35	30
ACH-48	2020	France	Cayenne	NCF	Implantable device	A. xylosoxidans	36	0.125	35	35	35
ACH-17	NS	France	Limoges	NCF	Endobronchial aspirate	A. marplatensis	309	0.06	34	33	28
ACH-11	NS	France	Limoges	NCF	Sputum	A. xylosoxidans	36	≤0.015	40	35	27
ACH-12	NS	France	Limoges	NCF	Sputum	A. xylosoxidans	36	≤0.015	37	34	30
ACH-20	NS	France	Limoges	NCF	Sputum	A. xylosoxidans	40	≤0.015	35	37	31
ACH-14	NS	France	Limoges	NCF	Blood culture	A. xylosoxidans	39	0.03	34	32	29
ACH-9	NS	France	Limoges	NCF	Urine	A. xylosoxidans	36	0.03	38	34	32
ACH-22	NS	France	Limoges	NCF	Ear-nose-throat sample	A. xylosoxidans	14	0.06	35	40	35
ACH-19	NS	France	Limoges	NCF	Endobronchial aspirate	A. xylosoxidans	111	0.5	19	35	18
ACH-18	NS	France	Limoges	NCF	Endobronchial aspirate	A. xylosoxidans	111	0.5	31	32	20
ACH-63	NS	France	Lyon	NCF	Endobronchial aspirate	A. insuavis	45	≤0.015	34	32	30
ACH-83	NS	France	Lyon	NCF	Bronchoalveolar fluid lavage	A. kerstersii	95	0.03	>40	40	37
ACH-64	NS	France	Lyon	NCF	Endobronchial aspirate	A. mucicolens	225	0.125	36	40	30
ACH-73	NS	France	Lyon	NCF	Sputum	A. xylosoxidans	36	1	28	35	20
ACH-62	NS	France	Lyon	NCF	Endobronchial aspirate	A. xylosoxidans	39	2	32	6	17
ACH-68	NS	France	Lyon	NCF	Endobronchial aspirate	A. xylosoxidans	37	2	33	32	26
23.11163	2023	France	Lyon	NCF	Bronchoalveolar fluid lavage	A. xylosoxidans	37	≤0.015	24	29	6
ACH-77	NS	France	Lyon	NCF	Sputum	A. xylosoxidans	314	≤0.015	37	34	21
ACH-79	NS	France	Lyon	NCF	Bronchoalveolar fluid lavage	A. xylosoxidans	39	≤0.015	40	35	22
ACH-59	NS	France	Lyon	NCF	Endobronchial aspirate	A. xylosoxidans	36	≤0.015	39	32	30
ACH-67	NS	France	Lyon	NCF	Endobronchial aspirate	A. xylosoxidans	314	≤0.015	35	34	30
ACH-82	NS	France	Lyon	NCF	Bronchoalveolar fluid lavage	A. xylosoxidans	314	≤0.015	38	34	30
ACH-61	NS	France	Lyon	NCF	Endobronchial aspirate	A. xylosoxidans	40	≤0.015	35	35	30
ACH-65	NS	France	Lyon	NCF	Endobronchial aspirate	A. xylosoxidans	125	≤0.015	35	35	30
ACH-57	NS	France	Lyon	NCF	Bone biopsy	A. xylosoxidans	125	≤0.015	39	35	30
ACH-81	NS	France	Lyon	NCF	Bronchoalveolar fluid lavage	A. xylosoxidans	36	≤0.015	40	35	31
ACH-60	NS	France	Lyon	NCF	Endobronchial aspirate	A. xylosoxidans	125	≤0.015	36	34	32
ACH-66	NS	France	Lyon	NCF	Endobronchial aspirate	A. xylosoxidans	36	≤0.015	34	35	32
ACH-78	NS	France	Lyon	NCF	Bronchoalveolar fluid lavage	A. xylosoxidans	36	≤0.015	40	35	33
ACH-72	NS	France	Lyon	NCF	Sputum	A. xylosoxidans	41	0.03	35	33	30
ACH-74	NS	France	Lyon	NCF	Sputum	A. xylosoxidans	314	0.125	30	31	21
ACH-75	NS	France	Lyon	NCF	Sputum	A. xylosoxidans	36	0.125	30	25	30
ACH-80	NS	France	Lyon	NCF	Endobronchial aspirate	A. xylosoxidans	314	0.25	38	34	30
ACH-71	NS	France	Lyon	NCF	Sputum	A. xylosoxidans	38	0.5	35	33	19
ACH-58	NS	France	Lyon	NCF	Endobronchial aspirate	A. xylosoxidans	38	0.5	36	34	27
ACH-70	NS	France	Lyon	NCF	Endobronchial aspirate	A. xylosoxidans	36	0.5	32	30	30
ACH-69	NS	France	Lyon	NCF	Endobronchial aspirate	A. xylosoxidans	36	0.5	35	32	30
ACH-26	2022	France	Mâcon	NCF	Endobronchial aspirate	A. xylosoxidans	110	≤0.015	36	36	32
ACH-3	2020	France	Metz-Thionville	NCF	Blood culture	A. animicus	240	0.03	>40	38	34
ACH-2	2020	France	Metz-Thionville	NCF	Blood culture	A. ruhlandii	109	≤0.015	40	37	28
ACH-5	2021	France	Metz-Thionville	NCF	Blood culture	A. xylosoxidans	36	≤0.015	37	37	30
ACH-6	2021	France	Metz-Thionville	NCF	Blood culture	A. xylosoxidans	298	≤0.015	33	38	30
23.11417	2023	France	Montélimar	NCF	Bone biopsy	A. marplatensis	223	0.125	16	34	34
V 69	2014	France	Montpellier	CF	Sputum	A. aegrifaciens	69	0.03	6	39	38
3258	2013	France	Montpellier	CF	Sputum	A. aegrifaciens	281	0.06	28	29	30
99160762922	2016	France	Montpellier	CF	Sputum	A. aegrifaciens	362	0.25	6	40	40
Ax-100-0278	2016	France	Montpellier	NCF	Rectum	A. animicus	288	0.06	>40	32	37
99151902382	2015	France	Montpellier	CF	Sputum	A. insolitus	7	≤0.015	6	36	37
3340	2012	France	Montpellier	NCF	Sputum	A. insolitus	7	0.03	34	34	32
99162602320	2016	France	Montpellier	CF	Sputum	A. insolitus	7	0.03	36	34	36
99152871864	2015	France	Montpellier	CF	Sputum	A. insuavis	247	2	34	10	33
VII 14	2015	France	Montpellier	CF	Sputum	A. insuavis	236	≤0.015	33	32	38
99160502638	2016	France	Montpellier	CF	Sputum	A. insuavis	48	0.5	6	10	6
Ax P12-70	2014	France	Montpellier	CF	Sputum	A. mucicolens	56	0.03	>40	36	40
II 3	2013	France	Montpellier	CF	Sputum	A. mucicolens	367	0.06	36	32	38
3554	2012	France	Montpellier	NCF	Sputum	A. xylosoxidans	39	1	6	33	30
5104	2013	France	Montpellier	NCF	Sputum	A. xylosoxidans	36	1	36	32	35
Ax P17-73	2014	France	Montpellier	CF	Sputum	A. xylosoxidans	36	2	6	11	6
99161803539	2016	France	Montpellier	CF	Sputum	A. xylosoxidans	36	2	31	36	24
99142942463	2014	France	Montpellier	CF	Sputum	A. xylosoxidans	38	16	19	21	12
99162582579	2016	France	Montpellier	CF	Sputum	A. xylosoxidans	41	16	6	6	25
II 52	2013	France	Montpellier	CF	Sputum	A. xylosoxidans	37	≤0.015	34	20	12
99162321897	2016	France	Montpellier	CF	Sputum	A. xylosoxidans	36	≤0.015	23	35	24
99163412465	2016	France	Montpellier	CF	Sputum	A. xylosoxidans	40	≤0.015	30	37	25
99161312294	2016	France	Montpellier	CF	Sputum	A. xylosoxidans	36	≤0.015	32	32	30
I 7	2012	France	Montpellier	CF	Sputum	A. xylosoxidans	40	≤0.015	34	39	30
5449	2012	France	Montpellier	NCF	Ear-nose-throat sample	A. xylosoxidans	113	≤0.015	29	32	31
5132	2012	France	Montpellier	NCF	Endobronchial aspirate	A. xylosoxidans	111	≤0.015	39	33	34
4422	2012	France	Montpellier	NCF	Ear-nose-throat sample	A. xylosoxidans	36	≤0.015	35	34	34
4414	2012	France	Montpellier	NCF	Sputum	A. xylosoxidans	36	≤0.015	40	32	35
4230	2013	France	Montpellier	NCF	Ear-nose-throat sample	A. xylosoxidans	36	≤0.015	40	35	35
4318	2012	France	Montpellier	NCF	Distal airway secretions	A. xylosoxidans	36	≤0.015	35	36	35
4454	2012	France	Montpellier	NCF	Sputum	A. xylosoxidans	36	≤0.015	40	32	36
1195	2012	France	Montpellier	NCF	Rectum	A. xylosoxidans	36	≤0.015	40	33	36
2022	2012	France	Montpellier	NCF	Endobronchial aspirate	A. xylosoxidans	269	≤0.015	>40	34	36
4033	2013	France	Montpellier	NCF	Skin and soft tissue biopsy	A. xylosoxidans	113	≤0.015	32	31	37
99172612433	NS	France	Montpellier	NCF	Skin and soft tissue biopsy	A. xylosoxidans	36	≤0.015	37	34	38
VII 13	2015	France	Montpellier	CF	Sputum	A. xylosoxidans	36	≤0.015	37	36	38
Ax P3-52	2014	France	Montpellier	CF	Sputum	A. xylosoxidans	36	≤0.015	40	35	40
V 81	2015	France	Montpellier	CF	Sputum	A. xylosoxidans	36	≤0.015	6	38	40
3224	2012	France	Montpellier	NCF	Bronchoalveolar fluid lavage	A. xylosoxidans	110	≤0.015	38	39	>40
99172881758	2017	France	Montpellier	NCF	Bronchoalveolar fluid lavage	A. xylosoxidans	40	0.03	>40	21	6
99163492717	2016	France	Montpellier	CF	Sputum	A. xylosoxidans	36	0.03	28	34	6
99162873436	2016	France	Montpellier	CF	Sputum	A. xylosoxidans	40	0.03	29	38	16
99161823606	2016	France	Montpellier	CF	Sputum	A. xylosoxidans	36	0.06	23	30	24
3281	2012	France	Montpellier	NCF	Eye	A. xylosoxidans	43	0.06	40	32	34
99160562577	2016	France	Montpellier	CF	Sputum	A. xylosoxidans	36	0.06	>40	37	34
99161312517	2016	France	Montpellier	CF	Sputum	A. xylosoxidans	36	0.06	38	35	39
99163572433	2016	France	Montpellier	CF	Sputum	A. xylosoxidans	37	0.125	24	14	6
99163373053	2016	France	Montpellier	CF	Sputum	A. xylosoxidans	125	0.125	27	16	6
99163283130	2016	France	Montpellier	CF	Sputum	A. xylosoxidans	36	0.125	6	38	6
99163352428	2016	France	Montpellier	CF	Sputum	A. xylosoxidans	38	0.25	7	6	6
99160703574	2016	France	Montpellier	CF	Sputum	A. xylosoxidans	36	0.25	36	9	6
Ax P6-20	2014	France	Montpellier	CF	Sputum	A. xylosoxidans	36	0.25	30	37	24
5428	2013	France	Montpellier	CF	Sputum	A. xylosoxidans	37	0.5	6	6	6
3405	2012	France	Montpellier	NCF	Sputum	A. xylosoxidans	39	0.5	6	34	32
3413	2012	France	Montpellier	NCF	Sputum	A. xylosoxidans	39	0.5	6	32	33
5390	2012	France	Montpellier	NCF	Endobronchial aspirate	A. xylosoxidans	126	0.5	37	33	35
Ax P9-66	2014	France	Montpellier	CF	Sputum	Genogroup 21	246	≤0.015	37	34	37
Ax P8-48	2014	France	Montpellier	CF	Sputum	New species 2	14	0.03	31	35	39
2166	2020	France	Montpellier	NCF	Endobronchial aspirate	New species 2	14	0.06	>40	35	36
1015235403	2023	France	Nîmes	NCF	Blood culture	A. animicus	251	≤0.015	6	34	36
1014738334	2022	France	Nîmes	NCF	Blood culture	A. insolitus	361	0.06	36	33	32
1013503257	2021	France	Nîmes	NCF	Distal airway secretions	A. insuavis	51	≤0.015	30	29	29
1010812033	2019	France	Nîmes	NCF	Bronchoalveolar fluid lavage	A. insuavis	51	0.125	>40	22	26
1012671805	2020	France	Nîmes	NCF	Blood culture	A. insuavis	236	0.25	36	31	38
1015023962	2022	France	Nîmes	NCF	Skin wound and pus	A. marplatensis	300	0.06	>40	36	34
1012482752	2020	France	Nîmes	NCF	Bone biopsy	A. marplatensis	223	0.125	38	35	37
1011056707	2019	France	Nîmes	NCF	Blood culture	A. marplatensis	223	0.125	>40	>40	>40
1014118163	2022	France	Nîmes	NCF	Skin wound and pus	A. mucicolens	360	0.03	>40	34	35
1012554356	2020	France	Nîmes	NCF	Skin and soft tissue biopsy	A. mucicolens	359	0.125	32	33	38
1014354595	2022	France	Nîmes	NCF	Blood culture	A. mucicolens	358	0.25	>40	34	36
1008632679	2017	France	Nîmes	NCF	Ear-nose-throat sample	A. mucicolens	56	0.25	39	35	36
1011881131	2020	France	Nîmes	NCF	Blood culture	A. mucicolens	358	0.25	>40	36	37
1011683203	2020	France	Nîmes	NCF	Blood culture	A. xylosoxidans	40	1	34	34	34
1014274032	2022	France	Nîmes	NCF	Sputum	A. xylosoxidans	40	2	28	19	8
1014004777	2022	France	Nîmes	NCF	Ear-nose-throat sample	A. xylosoxidans	39	≤0.015	40	33	30
1014806958	2022	France	Nîmes	NCF	Ear-nose-throat sample	A. xylosoxidans	37	≤0.015	>40	30	31
1008613222	2017	France	Nîmes	NCF	Ear-nose-throat sample	A. xylosoxidans	36	≤0.015	35	34	32
1009585443	2018	France	Nîmes	NCF	Blood culture	A. xylosoxidans	36	≤0.015	40	31	34
1013630807	2021	France	Nîmes	NCF	Bronchoalveolar fluid lavage	A. xylosoxidans	38	≤0.015	>40	32	35
1015185185766	2022	France	Nîmes	NCF	Bronchoalveolar fluid lavage	A. xylosoxidans	36	≤0.015	40	34	35
1014436234	2022	France	Nîmes	NCF	Bronchoalveolar fluid lavage	A. xylosoxidans	36	≤0.015	34	31	36
2212030751	2022	France	Nîmes	NCF	Peritoneal fluid	A. xylosoxidans	36	≤0.015	>40	32	36
1014928755	2022	France	Nîmes	NCF	Skin wound and pus	A. xylosoxidans	36	≤0.015	36	33	36
1013660657	2021	France	Nîmes	NCF	Implantable device	A. xylosoxidans	36	≤0.015	35	34	36
1014067491	2022	France	Nîmes	NCF	Ear-nose-throat sample	A. xylosoxidans	36	≤0.015	40	34	36
1009432404	2017	France	Nîmes	NCF	Distal airway secretions	A. xylosoxidans	38	≤0.015	36	36	36
1012317104	2020	France	Nîmes	NCF	Blood culture	A. xylosoxidans	126	≤0.015	37	32	37
1011608708	2020	France	Nîmes	NCF	Ear-nose-throat sample	A. xylosoxidans	111	≤0.015	37	34	37
1015317534	2023	France	Nîmes	NCF	Skin and soft tissue biopsy	A. xylosoxidans	36	≤0.015	6	35	37
1014397489	2022	France	Nîmes	NCF	Blood culture	A. xylosoxidans	36	≤0.015	37	36	37
1014642772	2022	France	Nîmes	NCF	Eye	A. xylosoxidans	36	≤0.015	40	34	38
1015100263	2022	France	Nîmes	NCF	Bone biopsy	A. xylosoxidans	36	≤0.015	36	35	38
1010720520	2019	France	Nîmes	NCF	Skin and soft tissue biopsy	A. xylosoxidans	41	0.03	40	23	20
1014173198	2022	France	Nîmes	NCF	Ear-nose-throat sample	A. xylosoxidans	36	0.03	>40	31	35
1012239065	2020	France	Nîmes	NCF	Blood culture	A. xylosoxidans	36	0.03	35	33	38
1012066361	2020	France	Nîmes	NCF	Bone biopsy	A. xylosoxidans	36	0.06	6	>40	>40
1010540614	2019	France	Nîmes	NCF	Ear-nose-throat sample	A. xylosoxidans	36	0.125	36	37	>40
1015124901	2022	France	Nîmes	NCF	Sputum	A. xylosoxidans	36	0.25	37	36	20
1012783740	2021	France	Nîmes	NCF	Peritoneal fluid	A. xylosoxidans	36	0.25	40	37	36
1011836734	2020	France	Nîmes	NCF	Bronchoalveolar fluid lavage	A. xylosoxidans	36	0.25	34	29	40
1009466247	2012	France	Nîmes	NCF	Ear-nose-throat sample	A. xylosoxidans	36	0.5	32	30	32
1012507679	2020	France	Nîmes	NCF	Bronchoalveolar fluid lavage	A. xylosoxidans	113	0.5	38	32	37
1014611881	2022	France	Nîmes	NCF	Bone biopsy	A. xylosoxidans	36	0.5	40	34	37
1014246743	2022	France	Nîmes	NCF	Endobronchial aspirate	Genogroup 3	54	0.03	40	25	38
1011925308	2020	France	Nîmes	NCF	Bronchoalveolar fluid lavage	New species 1	347	≤0.015	40	31	33
1011791174	2020	France	Nîmes	NCF	Implantable device	New species 1	357	≤0.015	36	31	35
1011811385	2020	France	Nîmes	NCF	Distal airway secretions	New species 1	347	0.03	27	38	38
1011925537	2020	France	Nîmes	NCF	Distal airway secretions	New species 1	347	0.06	40	33	31
1011811831	2020	France	Nîmes	NCF	Distal airway secretions	New species 1	347	0.06	31	30	32
1011696911	2020	France	Nîmes	NCF	Blood culture	New species 1	347	0.06	34	29	35
1011843715	2020	France	Nîmes	NCF	Bronchoalveolar fluid lavage	New species 1	347	0.06	33	36	37
ACH-39	NS	France	Orléans	NCF	Sputum	A. insuavis	50	1	37	40	>40
ACH-38	NS	France	Orléans	NCF	Ascites fluid	A. xylosoxidans	43	0.03	40	40	35
47448	2020	France	Paris	CF	Sputum	A. animicus	251	0.03	6	32	35
46322	2019	France	Paris	CF	Sputum	A. dolens	365	≤0.015	29	37	30
46073	2019	France	Paris	CF	Sputum	A. insolitus	364	≤0.015	32	34	37
45941	2019	France	Paris	CF	Sputum	A. insuavis	236	1	30	31	35
47945	2020	France	Paris	CF	Sputum	A. insuavis	45	≤0.015	>40	34	34
46354	2019	France	Paris	CF	Sputum	A. insuavis	334	0.5	>40	36	38
45946	2019	France	Paris	CF	Sputum	A. ruhlandii	26	0.5	6	26	40
37996	2014	France	Paris	CF	Sputum	A. xylosoxidans	36	≤0.015	6	33	29
46432	2019	France	Paris	CF	Sputum	A. xylosoxidans	36	≤0.015	30	30	35
45587	2019	France	Paris	CF	Sputum	A. xylosoxidans	36	≤0.015	30	32	35
45424	2019	France	Paris	CF	Sputum	A. xylosoxidans	42	≤0.015	30	28	36
38134	2014	France	Paris	CF	Sputum	A. xylosoxidans	42	≤0.015	32	31	36
38048	2014	France	Paris	CF	Sputum	A. xylosoxidans	36	≤0.015	40	34	37
38047	2014	France	Paris	CF	Sputum	A. xylosoxidans	38	≤0.015	38	34	38
48787	2020	France	Paris	CF	Sputum	A. xylosoxidans	36	≤0.015	40	34	38
36928 PC	2014	France	Paris	CF	Sputum	A. xylosoxidans	43	≤0.015	40	34	40
46429	2019	France	Paris	CF	Sputum	A. xylosoxidans	36	≤0.015	>40	35	40
83390	2018	France	Paris	CF	Sputum	A. xylosoxidans	38	0.03	6	30	30
46758	2019	France	Paris	CF	Sputum	A. xylosoxidans	39	0.06	6	33	11
83380	2018	France	Paris	CF	Sputum	A. xylosoxidans	356	0.06	6	6	18
44272	2018	France	Paris	CF	Sputum	A. xylosoxidans	36	0.125	38	36	39
48763	2020	France	Paris	CF	Sputum	A. xylosoxidans	41	0.25	6	31	35
46851	2019	France	Paris	CF	Sputum	A. xylosoxidans	39	0.5	30	30	31
48722	2020	France	Paris	CF	Sputum	A. xylosoxidans	38	0.5	40	36	34
46006	2019	France	Paris	CF	Sputum	Genogroup 19	363	≤0.015	38	24	37
45483 MC	2019	France	Paris	CF	Sputum	New species 2	13	≤0.015	40	34	38
ACH-29	NS	France	Quimper	NCF	Sputum	A. xylosoxidans	110	≤0.015	34	35	33
ACH-27	NS	France	Quimper	NCF	NS	A. xylosoxidans	121	0.125	33	37	24
ACH-30	NS	France	Saint Brieuc	NCF	NS	A. xylosoxidans	125	0.25	33	37	20
ACH-1	NS	France	Saintes	NCF	Urine	A. xylosoxidans	36	≤0.015	37	38	32
ACH-36	2022	France	Sens	NCF	Blood culture	A. xylosoxidans	42	≤0.015	37	35	30
ACH-37	2022	France	Sens	NCF	Urine	A. xylosoxidans	40	≤0.015	35	35	32
ACH-35	2022	France	Sens	NCF	Blood culture	A. xylosoxidans	42	≤0.015	40	40	34
ACH-245	NS	France	Strasbourg	NCF	NS	A. insuavis	237	0.5	35	37	36
ACH-252	NS	France	Strasbourg	NCF	NS	A. marplatensis	309	0.125	27	40	>40
ACH-249	NS	France	Strasbourg	NCF	NS	A. xylosoxidans	39	1	25	22	6
ACH-248	NS	France	Strasbourg	NCF	NS	A. xylosoxidans	36	≤0.015	25	32	15
ACH-244	NS	France	Strasbourg	NCF	NS	A. xylosoxidans	41	≤0.015	36	35	30
ACH-246	NS	France	Strasbourg	NCF	NS	A. xylosoxidans	36	≤0.015	40	35	31
ACH-250	NS	France	Strasbourg	NCF	NS	A. xylosoxidans	36	0.03	37	33	30
ACH-251	NS	France	Strasbourg	NCF	NS	A. xylosoxidans	126	0.125	37	34	29
ACH-118	NS	France	Versailles	NCF	NS	A. insuavis	237	0.25	35	30	35
ACH-116	NS	France	Versailles	NCF	NS	A. xylosoxidans	111	≤0.015	32	24	18
ACH-117	NS	France	Versailles	NCF	NS	A. xylosoxidans	39	≤0.015	32	27	30
ACH-115	NS	France	Versailles	NCF	NS	A. xylosoxidans	113	≤0.015	34	33	30
23.11431	2023	France	Versailles	NCF	Sputum	A. xylosoxidans	36	0.06	6	>40	11
23.11430	2023	France	Versailles	NCF	Sputum	A. xylosoxidans	36	0.06	6	40	20
The minimal inhibitory concentrations (MICs) of cefiderocol (FDC) were determined using the broth microdilution reference method. For trimethoprim-sulfamethoxazole (SXT), piperacillin-tazobactam (TZP) and meropenem (MEM), disk diffusion method was used and results were expressed in mm corresponding to the inhibition zone diameter (IZD). Green, orange and red boxes indicate that the strain is S (s…
